# Supplementary material for: Sulfate sensitivity of early life stages of freshwater mussels Unio crassus and Margaritifera margaritifera
Source: Ecotoxicology. 2024 Aug 8;33(9):996–1008. doi: 10.1007/s10646-024-02794-4 (PMC11480151; doi:10.1007/s10646-024-02794-4)
Supplement: Supplementary file 1 — Supplementary Information [file 10646_2024_2794_MOESM1_ESM.xlsx]

## Sheet: Content
Sulfate sensitivity of early life stages of freshwater mussels Unio Crassus and Margaritifera margaritifera
Xiaoxuan Hua*, Mikko Mäkinena, Jouni Taskinena, Juha Karjalainena
aUniversity of Jyväskylä, Department of Biological and Environmental Science, Jyväskylä, Finland
*Corresponding author
xhux@jyu.fi, University of Jyväskylä, Department of Biological and Environmental Science, P.O Box 35, 40101 University of Jyväskylä, Finland
Figure S1	Concentration-response curves of all biotests conducted
Table S1	Nominal and measured sulfate concentrations (mg/L) from sodium sulfate toxicity tests
TABLE S2	Conover’s test results for 7-week-old Margaritifera margaritifera based on dry mass
TABLE S3	Conover’s test results for 7-week-old Margaritifera margaritifera based on wet mass
TABLE S4	Conover’s test results for 7-week-old Margaritifera margaritifera based on RWC

## Sheet: Figure S1
a)						b)						c)						d)
e)						f)						g)						h)
FIGURE S1: Concentration-response curves of all biotests conducted. a) acute U. crassus glochidia test (12 replicates per treatment), b) chronic U. crassus juvenile test (6 replicates per treatment), c) acute M. margaritifera juvenile with mortality as the endpoint variable (24 replicates per treatment),
d) acute M. margaritifera juvenile with foot movement as the endpoint (12 replicates per treatment), e) acute M. margaritifera glochidia test (24 replicates per treatment), f) chronic M. margaritifera juvenile test with RWC as the endpoint variable (12 replicates per treatment),
g) chronic 7-week-old M. margaritifera juvenile test with mortality as the endpoint variable (12 replicates per treatment), and h) chronic 2-year-old M. margaritifera juvenile test with mortality as the endpoint variable (6 replicates per treatment).

## Sheet: Table S1
TABLE S1: Nominal and measured sulfate concentrations (mg/L) from Na2SO4 toxicity tests with U. crassus and M. margaritifera mussels.
Control waters were Konnevesi (KV) and Kokemäenjoki (KJ) water. In acute tests, sulfate concentrations were measured only once at the end of the tests.
In chronic tests, measured sulfate concentrations were presented as means ± standard deviations from water samples taken at the start, middle and the end of the tests.
U. crassus		M. margaritifera		M. margaritifera		U. crassus		M. margaritifera		M. margaritifera
24h glochidia test		24h glochidia test		96h juvenile test		7d juvenile test		28d juvenile test		28d juvenile test
								(7-week-old)		(2-year-old)
nominal	measured	nominal	measured	nominal	measured	nominal	measured	nominal	measured	nominal	measured
KV	6	KV	5	KV	4	KV	5±0.3	KV	5±0.1	KV	4±0.3
300	280	150	150	KJ	10	300	300±10.0	KJ	11±1.2	600	593±11.5
450	420	300	300	160	160	600	593±11.5	300	307±5.8	900	890±10.0
600	560	450	450	300	300	750	730±20	600	610±<0.1	1200	1200±<0.1
750	720	600	593	600	580	1000	1133±57.7	750	750±10.0	1400	1333±57.7
800	790	750	730	1200	1200	1200	1200±<0.1	950	960±10.0	1600	1667±57.7
900	860	825	825	1600	1400	1400	1400±<0.1	1100	1100±<0.1	2000	1967±57.7
1050	1000	900	900	2000	1900	2000	1933±57.7	1300	1300±<0.1
1200	1100	1000	1000	3350	3300			1600	1633±57.7
1500	1400	1200	1200
		1400	1400
		1600	1600

## Sheet: Table S2
TABLE S2. Conover’s test results for 7-week-old Margaritifera margaritifera based on dry mass (using the Benjamini-Hochberg method). The p values were presented on the bottom left. Significant differences (p < 0.05) were bolded. The t statistics were presented on the upper right.
	KV	KJ	300	600	750	950	1100	1300
KV	-	-1.7501	-3.3805	4.0732	4.9170	3.2004	-6.2407	-3.8263
KJ	0.0841	-	1.6303	2.3231	3.1669	1.5801	4.5720	2.4840
300	0.0027	0.1000	-	0.6928	1.5366	0.0707	-3.0175	-1.2336
600	0.0004	0.0246	0.2747	-	0.8438	-0.5706	-2.3570	-0.7023
750	<0.0001	0.0039	0.1000	0.2443	-	-1.3519	-1.5525	-0.0551
950	0.0040	0.1035	0.4894	0.3069	0.1329	-	-2.7441	-1.1213
1100	<0.0001	0.0001	0.0054	0.0245	0.1027	0.0106	-	-1.1600
1300	0.0007	0.0193	0.1548	0.2827	0.4781	0.1691	0.1664	-
Note: Benjamini-Hochberg method uses a step-down procedure and test rejection decisions depend on not only p-value and also ordering. A mere p-value lower than 0.05 is not enough to reject a decision (Dinno 2017).

## Sheet: Table S3
TABLE S3. Conover’s test results for 7-week-old Margaritifera margaritifera based on wet mass (using the Benjamini-Hochberg method). The p values were presented on the bottom left. Significant differences (p < 0.05) were bolded. The t statistics were presented on the upper right.
	KV	KJ	300	600	750	950	1100	1300
KV	-	-1.9682	-2.9761	4.6776	6.3080	4.5996	-7.8369	-5.1418
KJ	0.0434	-	1.0079	2.7093	4.3397	2.7773	5.9602	3.6322
300	0.0046	0.1705	-	1.7015	3.3319	1.8442	-4.9992	-2.8592
600	<0.0001	0.0073	0.0651	-	1.6304	0.2690	-3.3769	-1.5542
750	<0.0001	0.0001	0.0017	0.0714	-	-1.2405	-1.8224	-0.3037
950	<0.0001	0.0064	0.0537	0.3943	0.1275	-	-2.8888	-1.2705
1100	<0.0001	<0.0001	<0.0001	0.0016	0.0533	0.0054	-	-1.1295
1300	<0.0001	0.0008	0.0055	0.0791	0.3952	0.1265	0.1469	-

## Sheet: Table S4
TABLE S4. Conover’s test results for 7-week-old Margaritifera margaritifera based on RWC (using the Benjamini-Hochberg method). The p values were presented on the bottom left. Significant differences (p < 0.05) were bolded. The t statistics were presented on the upper right.
	KV	KJ	300	600	750	950	1100	1300
KV	-	-0.6000	-0.5555	1.6443	3.9776	3.5454	-5.9451	-4.7414
KJ	0.3210	-	-0.0444	1.0444	3.3776	2.9899	5.3731	4.2812
300	0.3249	0.5002	-	1.0888	3.4220	3.0311	-5.4154	-4.3153
600	0.0695	0.1824	0.1780	-	2.3332	2.0230	-4.3773	-3.4801
750	0.0003	0.0013	0.0013	0.0208	-	0.1372	-2.1526	-1.6907
950	0.0010	0.0038	0.0036	0.0362	0.4799	-	-2.1376	-1.7219
1100	<0.0001	<0.0001	<0.0001	0.0001	0.0302	0.0295	-	-0.0397
1300	<0.0001	0.0001	0.0001	0.0012	0.0665	0.0657	0.4842	-
